# Supplementary material for: Magnetic Solid-Phase Microextraction Protocol Based on Didodecyldimethylammonium Bromide-Functionalized Nanoparticles for the Quantification of Epirubicin in Biological Matrices
Source: Pharmaceutics. 2023 Apr 12;15(4):1227. doi: 10.3390/pharmaceutics15041227 (PMC10145736; doi:10.3390/pharmaceutics15041227)
Supplement: Supplementary file 1 [file pharmaceutics-15-01227-s001.zip]

Archive with 1 entries (1 files):
- pharmaceutics-2314665-supplementary.pdf
